# Supplementary material for: The Globodera pallida SPRYSEC Effector GpSPRY-414-2 That Suppresses Plant Defenses Targets a Regulatory Component of the Dynamic Microtubule Network
Source: Front Plant Sci. 2018 Jul 12;9:1019. doi: 10.3389/fpls.2018.01019 (PMC6052128; doi:10.3389/fpls.2018.01019)
Supplement: Supplementary file 2 [file Table_2.xlsx]

## Sheet: Supplementary Table 2
Supplementary Table 2: Prey clones recovered from the original yeast two-hybrid screen using GpSPRY-414-2 as bait.
(1) Prey clone sequences correspond to partial sequencing of the insert in pDEST22 from the Gal4 fusion (vector and prey library sub-cloning sequences trimmed off).
(2) DNA hits in Potato genomes are based on the SOL source CDS PGSC DM v3.4 CDS except for the CLASP-related clones for which BLAST results are based on the SOL source CDS PGSC DM v3 scaffolds.
	Original screen selection				Screen after one-to-one transformation				Prey insert identification
Prey colony	[Leu-, Trp-]	[Leu-, Trp-, His-]	X-gal	[Leu-, Trp-, Ura-]	[Leu-, Trp-]	[Leu-, Trp-, His-]	X-gal	[Leu-, Trp-, Ura-]	Insert in frame	Clone partial sequence (1)	Note	Best BLAST Hits in potato genome (2)	BLASTX against the GenBank non-redundant database using the best hit from the potato genome (the 3 first BLASTX hit results are presented; BLAST May 2018)
G1-5	+	+	+	-	+	+	+	-	Yes	GTTCAGCGGAACTCTATGAGGACCTTATAAAGTGTTGTGTAGGAGATGCAATGAGTGAGGTACGATCAACTGCAAGAACTTTGTACAGAATGTTTGCAAGAACTTGGCCAGAACGATCCAGGCGTTTGTTTATGTCCTTTGATCCTGTTATCCAAAGGATCATAAATGAGGAAGATGGTGGAACTAACAGACGACATGCTTCACCTTCTGTTCGAGAGAGGAGTTCACACTTTTCACTTGGTTCTCAAACATCTGCTTCTTCACAAATTTCTGGTTATGGAACATCTGCAATAGTTGCTATGGATAGAAGTTCCAGTTTACCTTCAGGCACATCCCTCTCAACTGGGCTACTCCTGTCACAAACTAAACCTGTGGGTACTGGCACAGAACGTAGCTTAG…		PGSC0003DMS000001952	XP_006350293.1	PREDICTED: CLIP-associated protein-like [Solanum tuberosum]
G2-2	+	+	+	-	+	-	-	-	Yes	GATTAATGAACTCACACGTTCACAGACAATACATAGAGTCACCATACAAAGATGCTAACTTTAGGGATTCTCAGAATAATCACGTTCCAAATTTTCAACGTCCTTTATCAAGAAAGAACACAGCAGGAAGAATGTCTTCTAGCAAGAGAAGGAGCTTTGATGACAGTCAGCTCCCACTAGGAGAAATGTCAAGTTGTGTGGAGGGACCTGCCTCACTAAGTGACGCATTAAGTGAGGGCCTCAGTTCTAGTTCAGATTGGAATGCTAGGGTTGCTGCATTTAGTTATGTCAGGTCTTTGCTACAGCAGGGGCCTAGAGGTTTTCCAGAAATCATTCAGAGCTTTGAGAAGGTTATGAAATTATTTTTCCAGCACCTTGATGATCCCCATCATAAAGTTG…	Related to clone G1-5 but with shorter 5'end		XP_004247111.1	PREDICTED: CLIP-associated protein-like [Solanum lycopersicum]
G2-3	+	+	+	-	Not tested	Not tested	Not tested	Not tested	Yes	GATTAATGAACTCACACGTTCACAGACAATACATAGAGTCACCATACAAAGATGCTAACTTTAGGGATTCTCAGAATAATCACGTTCCAAATTTTCAACGTCCTTTATCAAGAAAGAACACAGCAGGAAGAATGTCTTCTAGCAAGAGAAGGAGCTTTGATGACAGTCAGCTCCCACTAGGAGAAATGTCAAGTTGTGTGGAGGGACCTGCCTCACTAAGTGACGCATTAAGTGAGGGCCTCAGTTCTAGTTCAGATTGGAATGCTAGGGTTGCTGCATTTAGTTATGTCAGGTCTTTGCTACAGCAGGGGCCTAGAGGTTTTCCAGAAATCATTCAGAGCTTTGAGAAGGTTATGAAATTATTTTTCCAGCACCTTGATGATCCCCATCATAAAGTTG…	Same clone as G2-2		XP_015087811.1	PREDICTED: CLIP-associated protein-like [Solanum pennellii]
G3-1	+	+	+	-	+	-	-	-	Yes	GTTTTGTTGAAGATAATGCTGAACTAAGGGAAGGCAGACGATTAATGAACTCACACGTTCACAGACAATACATAGAGTCACCATACAAAGATGCTAACTTTAGGGATTCTCAGAATAATCACGTTCCAAATTTTCAACGTCCTTTATCAAGAAAGAACACAGCAGGAAGAATGTCTTCTAGCAAGAGAAGGAGCTTTGATGACAGTCAGCTCCCACTAGGAGAAATGTCAAGTTGTGTGGAGGGACCTGCCTCACTAAGTGACGCATTAAGTGAGGGCCTCAGTTCTAGTTCAGATTGGAATGCTAGGGTTGCTGCATTTAGTTATGTCAGGTCTTTGCTACAGCAGGGGCCTAGAGGTTTTCCAGAAATCATTCAGAGCTTTGAGAAGGTTATGAAAT…	Same clone as G2-2 with a longer 5'end
G3-2	+	+	+	-	Not tested	Not tested	Not tested	Not tested	Yes	GTTTTGTTGAAGATAATGCTGAACTAAGGGAAGGCAGACGATTAATGAACTCACACGTTCACAGACAATACATAGAGTCACCATACAAAGATGCTAACTTTAGGGATTCTCAGAATAATCACGTTCCAAATTTTCAACGTCCTTTATCAAGAAAGAACACAGCAGGAAGAATGTCTTCTAGCAAGAGAAGGAGCTTTGATGACAGTCAGCTCCCACTAGGAGAAATGTCAAGTTGTGTGGAGGGACCTGCCTCACTAAGTGACGCATTAAGTGAGGGCCTCAGTTCTAGTTCAGATTGGAATGCTAGGGTTGCTGCATTTAGTTATGTCAGGTCTTTGCTACAGCAGGGGCCTAGAGGTTTTCCAGAAATCATTCAGAGCTTTGAGAAGGTTATGAAAT…	Same clone as G3-1
G2-6	+	+	+	-	+	-	-	-	Yes	CCCACGCGTCCGGAAAAAAAATCAATAATAATAATAATAATAATCTATCGATCGAGGAAGGAAAGATGATAGTAGAGATTGAGGAAGTGAGCAGCTGCGAAGCACTGCCTTTGCTTTCACTAAACCATGTGTCCTTGTTAGTGAGAGATGTCTGGAATTCTGTGCGCTTCTATGAAGATGTCTTGGGTTTTTGCCTTGTTAAACGCCCTTCTTCTTTCAACTTCCATGGAGCCTGGTTGTACAACTATGGAGTGGGGATTCACTTGCTTGAGAACAAAGGTATGGAGGATTACGATGAACCTCGACCAATTAATCCCAAGGATAACCACATTTCCTTCCAGAGTAGTGATGTTGTAGTAGTGAAGAGGAGGTTGGAGGAAATGGGAATGCGATACGCGA…		PGSC0003DMC400006482	XP_006340705.1	PREDICTED: lactoylglutathione lyase-like [Solanum tuberosum]
G2-16	+	+	+	-	Not tested	Not tested	Not tested	Not tested	Yes	CCCACGCGTCCGGAAAAAAAATCAATAATAATAATAATAATAATCTATCGATCGAGGAAGGAAAGATGATAGTAGAGATTGAGGAAGTGAGCAGCTGCGAAGCACTGCCTTTGCTTTCACTAAACCATGTGTCCTTGTTAGTGAGAGATGTCTGGAATTCTGTGCGCTTCTATGAAGATGTCTTGGGTTTTTGCCTTGTTAAACGCCCTTCTTCTTTCAACTTCCATGGAGCCTGGTTGTACAACTATGGAGTGGGGATTCACTTGCTTGAGAACAAAGGTATGGAGGATTACGATGAACCTCGACCAATTAATCCCAAGGATAACCACATTTCCTTCCAGAGTAGTGATGTTGTAGTAGTGAAGAGGAGGTTGGAGGAAATGGGAATGCGATACGCGA…	Same clone as G2-16		XP_015066177.1	PREDICTED: lactoylglutathione lyase-like [Solanum pennellii]
													XP_004232464.1	PREDICTED: uncharacterized protein LOC101251435 [Solanum lycopersicum]
G1-12	+	+	+	-	+	-	-	-	Yes	AAAAGATGTCAAGCAACTCAAGCCCACTAGAGATAGACACTTCATTTTCACATTCCAATATGTTGTTTTTCCAAGATCAATCACCATGGAGTAGTAATGATCTTTTCTTCAATGATCCATTTGTTGATATTGATGAATATCTACCAATAATTATACCATGTAATCATCAAGATATAGTTGTAGAATCCTCAAACACTACTACAACAACATCAAAAGCAAGTAACCACAATAGTCATCATGATCAAGAAGAGGTAACATCACAAGAGAAAAAACAAGAAGATGATCAAGAAAAACATTATATTGGAGTTAGAAAAAGGCCATGGGGTAAATATGCATCAGAAATTAGGGATTCAACGCGTAATGGAATTAGGGTTTGGCTAGGAACATTTGATACTGCTG…		PGSC0003DMC400025705	XP_006360378.1	PREDICTED: ethylene-responsive transcription factor 1B-like [Solanum tuberosum]
													AAK95688.1	ethylene-responsive factor 1 [Solanum lycopersicum]
													NP_001234841.2	ethylene-responsive transcription factor 1 [Solanum lycopersicum]
G2-1	+	+	+	-	+	Not tested	Not tested	Not tested	No	GAGAATAGATTGTGCTGAGAGATAAGGAGATTTCTTGTAGAGAGGAAAAAATTTAAAGTAAAGAAAAAAAAATGGCCTCAGCATCTCTACTAAAGTCATCCCCAGTTCTTGACAAATCTGAGTTTTTAAAGGGGCAAAGCCTTCGTCAGCCTTCCGTCTCAGTGGTCCGTTGCCATCCCATCAATGCCACTTCTCTTACTGTCCGCGCTGCTTCCTCTTATGCTGATGAGCTCATTAAAACCGCTAAAACTGTTGCATCACCAGGACGTGGAATTTTGGCCATGGATGAGTCGAATGCCACTTGTGGAAAGCGTTTGGCTTCCATTGGTTTGGAAAACACTGAGGCTAACCGCCAAGCTTACCGTACCTTGCTGGTGTCAGCTCCAGGCCTTGGACAGT…		PGSC0003DMC400005640	NP_001333903.1	fructose 1,6-bisphosphate aldolase 1 [Solanum lycopersicum]
													NP_001274972.1	plastidic aldolase [Solanum tuberosum]
													XP_016539832.1	PREDICTED: fructose-bisphosphate aldolase 1, chloroplastic [Capsicum annuum]
G2-7	+	+	+	-	+	Not tested	Not tested	Not tested	No	GGAAAATTACTGCTGTAGAAGTTAAAGTCTCTCATGGCAATGACGATGACCACTGCAATGGCATCGCCGTCGCGCCGGCTGCTTATCGACTCTCGACATAGTACAGTCAGCACTATCCCCAAGAATGTGGCAATTTACCCAGCAACAGCAGTTACAAATAAGGGGTTATTGAAGCACTGTATATCCTCGCAAAGATGCTTAAGATCTCTGGTGAAACCAGTATCGGCTGCTAGTTCAGGGTTTGAGGCAGATTTGGGTGATGATGAATCTTTGATACGCGTTAAAAATGCAAAGATAGCTGTTGAATCCGAAGACGATGAGAAGATACAAGTCAGAGTAGATGTGAACGAAGAGGACACAAAAACGGTTTTCGAAAAAGTATTGACAAATTTAGCAAAA…		PGSC0003DMC400012645	XP_006347200.1	PREDICTED: uncharacterized protein LOC102590646 [Solanum tuberosum]
G2-8	+	+	+	-	+	Not tested	Not tested	Not tested	No	GGAAAATTACTGCTGTAGAAGTTAAAGTCTCTCATGGCAATGACGATGACCACTGCAATGGCATCGCCGTCGCGCCGGCTGCTTATCGACTCTCGACATAGTACAGTCAGCACTATCCCCAAGAATGTGGCAATTTACCCAGCAACAGCAGTTACAAATAAGGGGTTATTGAAGCACTGTATATCCTCGCAAAGATGCTTAAGATCTCTGGTGAAACCAGTATCGGCTGCTAGTTCAGGGTTTGAGGCAGATTTGGGTGATGATGAATCTTTGATACGCGTTAAAAATGCAAAGATAGCTGTTGAATCCGAAGACGATGAGAAGATACAAGTCAGAGTAGATGTGAACGAAGAGGACACAAAAACGGTTTTCGAAAAAGTATTGACAAATTTAGCAAAA…	Same clone as G2-7		XP_015080197.1	PREDICTED: uncharacterized protein LOC107023879 [Solanum pennellii]
													XP_004241291.1	PREDICTED: uncharacterized protein LOC101267613 [Solanum lycopersicum]
